# Supplementary material for: The Corrosion Behavior of X100 Pipeline Steel in a Sodium Chloride Solution Containing Magnesium and Calcium
Source: Materials (Basel). 2023 Jul 26;16(15):5258. doi: 10.3390/ma16155258 (PMC10420105; doi:10.3390/ma16155258)
Supplement: Supplementary file 1 [file materials-16-05258-s001.zip]

Archive with 1 entries (1 files):
- materials-2520342-supplementary.pdf
